# Supplementary material for: Development of HIV-Resistant CAR T Cells by CRISPR/Cas-Mediated CAR Integration into the CCR5 Locus
Source: Viruses. 2023 Jan 10;15(1):202. doi: 10.3390/v15010202 (PMC9862650; doi:10.3390/v15010202)
Supplement: Supplementary file 1 [file viruses-15-00202-s001.zip]

Archive with 1 entries (1 files):
- viruses-2144090-supplementary.pdf
